# Supplementary material for: Dysbiosis index and fecal concentrations of sterols, long-chain fatty acids and unconjugated bile acids in dogs with inflammatory protein-losing enteropathy
Source: Front Microbiol. 2024 Oct 11;15:1433175. doi: 10.3389/fmicb.2024.1433175 (PMC11505111; doi:10.3389/fmicb.2024.1433175)
Supplement: Supplementary file 2 [file Table_2.xlsx]

## Sheet: Fold changes T0-T1 iPLE dogs
Dog INDEX	Universal Log DNA	Faecalibacterium Log DNA	Turicibacter Log DNA	Streptococcus Log DNA	E. coli Log DNA	Blautia Log DNA	Fusobacterium Log DNA	Clostridium hiranonis Log DNA	Cholic acid (ng/mg)	Chenodeoxycholic acid (ng/mg)	Lithocholic acid (ng/mg)	Deoxycholic acid (ng/mg)	Ursodeoxycholic acid (ng/mg)	TPBA (ng/mg)	TSBA (ng/mg)	Total Bile Acids (ng/mg)	TSBA% (% Total)	TPBA (% Total)	Myristic acid (μg/mg)	Palmitic acid (μg/mg)	Linoleic acid (μg/mg)	α-linolenic acid (μg/mg)	Oleic acid (μg/mg)	Cis-vaccenic acid (μg/mg)	Stearic acid (μg/mg)	Arachidonic acid (μg/mg)	Gondoic acid (ug/mg)	Docosanoic acid (μg/mg)	Erucic acid (ug/mg)	Nervonic acid (μg/mg)	Total measured FA	Coprostanol (μg/mg)	Cholesterol (μg/mg)	Cholestanol (μg/mg)	Brassicasterol (μg/mg)	Lathosterol (μg/mg)	Campesterol (μg/mg)	Stigmasterol (μg/mg)	Fusosterol (μg/mg)	Beta-sitosterol (ug/mg)	Sitostanol (ug/mg)	Total measured Sterol	Total measured Phytosterols	Total measured zoosterols
-1.53	1.11231	1.64121	1.64554	0.821869	0.659822	1.37675	1.48315	2.73015	0.297572	0.250568	59.2828	89.7489	1.63453	0.259066	85.1848	23.3405	3.64966	0.0110994	3.54487	1.68326	0.334657	0.667342	0.905671	3.695	0.798849	0.104264	2.12386	0.842012	0.331535	0.84477	0.909432	826.839	0.259323	0.68743	0.207818	0.12857	0.623455	1.84487	0.583633	1.07256	1.59555	1.32227	0.963753	1.33522
1.40339	0.931731	0.770663	0.879171	0.70251	0.627688	0.936098	0.933693	0.904645	38.8755	3.73845	0.554452	1.08887	2.44003	10.172	1.01512	1.09685	0.925487	9.2738	1.6524	0.962264	3.63625	7.09863	1.91337	0.200526	0.526031	0.55627	1.73396	1.26509	1.00066	0.375203	1.22991	0.271801	0.245715	0.659529	0.507677	0.132646	3.10977	18.5236	2.70637	7.50376	1.87307	0.435367	5.98521	0.255837
0.37	1.06139	1.51397	2.02327	2.1863	1.26711	1.02152	1.08123	1.06369	0.682524	0.922214	2.58875	1.33808	4.88584	0.824384	1.50205	1.47628	1.01746	0.558421	0.677381	0.608011	0.468626	0.211589	0.653535	0.604828	0.585587	0.421028	0.797921	0.597583	0.845543	0.640344	0.557062	3.27244	0.628243	3.35716	1.00324	0.82233	0.310044	0.244472	0.390697	0.718114	0.152163	0.663105	0.523521	0.721041
-0.155977	0.934098	1.02892	1.6783	0.729317	1.08789	0.978416	1.16224	1.17176	0.0325163	0.0863712	0.346002	0.214474	0.0287826	0.052596	0.217848	0.170619	1.27681	0.308265	0.733044	0.701185	0.776366	0.148387	0.759657	1.19985	0.780626	1.22484	0.742733	0.864917	1.13133	1.21343	0.779818	0.993669	1.46458	2.41655	1.62904	42.1947	0.992431	0.679418	0.654133	0.922294	1.84385	1.39698	1.04146	1.66405
0.374209	1.0131	0.891765	0.981789	1.37069	0.793828	0.994614	1.0381	1.00762	1.12621	1.00971	0.57884	1.18934	0.746729	1.02895	1.10126	1.1006	1.0006	0.934896	0.73753	2.17785	0.962991	7.32335	1.12621	0.988561	1.06362	0.747257	0.433153	0.62259	0.593187	0.601709	1.09604	0.193784	0.542001	0.791351	1.68932	0.615246	1.99098	1.41798	1.45991	3.1534	4.12313	0.299553	2.88121	0.278369
0.554192	0.990586	0.965465	0.985868	1.03845	0.932576	0.99022	0.97482	0.973951	0.896825	0.896825	0.949209	0.932657	0.623879	0.896825	0.934708	0.933719	1.00106	0.960488	0.826023	0.896825	0.928554	1.84481	0.812384	0.960693	0.946639	0.85792	0.844583	0.787548	0.182414	0.794783	0.874159	0.886421	0.877335	0.85217	0.8134	0.807976	0.734892	0.723199	0.851928	0.780222	0.835262	0.862294	0.784487	0.87886
-0.534678	0.97439	1.32495	0.978893	1.141	1.32512	0.958386	1.04673	1.08253	19.3906	12.8465	2.39723	2.25777	5.89738	14.8688	2.29942	2.46868	0.931435	6.02296	1.36327	2.2146	1.1448	0.939824	1.19493	1.43778	1.0894	1.54947	1.23891	2.48291	1.4033	1.59544	1.37144	1.18991	1.65613	1.6254	1.02999	1.73684	1.57233	1.73925	1.7844	1.43035	1.01994	1.52752	1.38142	1.65263
-0.114204	1.00954	0.829663	1.23143	1.73337	1.71125	1.04981	0.935468	1.13794	39.4562	5.35825	1.45344	0.86465	59.8792	6.69304	0.996402	1.07594	0.926075	6.22065	0.818944	0.990909	0.799207	0.778275	0.784135	0.671553	1.05358	1.14498	0.610904	0.865057	1.31479	0.805259	0.892944	0.584235	0.857304	1.0724	3.59856	0.613999	0.864446	0.402029	0.970179	0.798381	2.73458	0.854685	0.801694	0.860164
-1.31792	1.02219	0.956693	1.38242	1.30992	0.888033	1.01363	0.987839	0.959893	1.1	1.35651	0.425169	0.278576	0.202913	1.3129	0.295763	0.304329	0.971852	4.31409	0.162298	0.365934	0.596012	15.4771	0.256593	0.0674443	0.235418	0.406689	0.173601	0.116565	0.394324	0.237584	0.296346	0.00304228	0.999814	1.22803	0.72349	0.319155	13.252	11.4688	16.995	32.4334	28.5474	0.627492	23.2215	0.312583
-0.719291	1.01861	1.23899	1.04486	1.59831	0.847409	0.986872	0.768027	1.30157	4.00125	4.17995	1.03449	1.95445	0.7992	4.04841	1.86845	2.35176	0.79449	1.72144	0.684174	0.9	1.87128	17.8931	0.854955	0.236188	0.840704	0.563482	1.14957	0.30084	1.26082	0.472704	0.852757	0.00695127	1.03125	1.12226	2.304	0.442475	11.4429	11.5571	11.1436	17.2388	15.4366	1.14885	14.8912	0.779448
-2.38892	1.02861	0.940824	1.21174	1.20668	1.10496	0.976562	0.964931	0.988975	4.83985	1.54117	3.24394	2.5297	8.27869	2.13076	2.62029	2.60552	1.00567	0.817784	0.547846	0.827346	0.479703	0.119681	0.815778	0.846084	0.889967	0.9921	1.6947	1.24146	0.871188	1.29088	0.728258	1.60233	1.49513	1.17008	1.4425	1.22608	1.23514	2.37044	0.630757	1.07628	0.227102	1.27436	1.05022	1.479
3.04785	0.930025	0.711297	1.16961	1.07602	0.685444	0.999737	0.702535	0.781356	27.7474	6.02072	2.65382	2.33948	5.97045	10.6713	2.39829	2.60736	0.919816	4.09277	0.198908	0.240307	1.39986	5.57434	0.35855	0.142681	0.222755	0.851982	0.190372	0.269904	0.169636	0.111608	0.322252	0.00267203	0.164836	0.412749	1.15498	0.17619	2.29045	10.8145	2.96187	9.39773	5.68515	0.19602	6.44044	0.0962758
0.77848	0.988432	1.10543	0.881191	0.93802	0.935471	0.9925	1.04846	0.934516	0.964602	1.01088	1.66209	1.55411	1.23469	1.00174	1.57229	1.56461	1.00491	0.640251	0.732811	0.669121	1.15861	7.4708	0.284447	0.671299	0.372104	1.3826	0.564291	0.242104	0.683924	0.759152	0.551562	0.782575	0.33184	0.30677	0.384976	0.287184	0.628494	2.77077	1.21353	0.990672	1.44102	0.54085	1.0107	0.529731
0.644961	0.938263	2.33651	1.15568	1.13031	0.758526	0.85828	0.858997	6.21669	1.0316	0.466718	0.929134	0.453506	0.149356	0.859338	0.185827	0.832	0.22335	1.03286	0.856428	0.929134	0.624009	0.638832	0.880076	0.462991	0.564143	0.215221	0.763211	1.31858	0.61531	0.635855	0.711663	0.72088	0.496085	0.565143	0.632327	0.689592	0.63858	0.804167	0.850338	0.799377	0.936393	0.529268	0.773304	0.498112
0.540756	0.965793	0.701135	0.939203	0.458801	0.993644	1.36895	1.09642	0.208988	1.70603	1.45993	6.19451	0.79972	10.5617	1.66384	0.865077	1.49893	0.57713	1.11002	1.10317	1.19433	1.4878	3.27974	1.19158	1.72077	1.28655	1.25371	0.846389	0.757847	0.423335	0.495543	1.27721	0.810646	0.809489	1.05988	1.86609	1.01306	0.916039	0.683483	2.93201	0.896708	0.303796	0.845876	0.899973	0.822595
1.05606	1.02981	0.807313	1.08944	1.04182	1.24409	1.03807	1.34362	0.195927	0.645393	0.928086	0.309278	0.319672	2.09483	0.695579	0.955916	0.702641	1.36046	0.989949	1.22956	0.782838	0.710967	1.21264	0.747048	2.74133	0.915752	0.630914	1.19613	4.18769	0.483653	1.00955	0.905915	1.11009	1.38754	1.80507	1.71779	1.75806	1.77471	1.80182	1.7381	2.02902	1.25606	1.44423	1.80966	1.39512
